# Supplementary material for: Outcomes of two different unbalanced segregations from a maternal t(4;10)(q33;p15.1) translocation
Source: BMC Med Genomics. 2023 Mar 29;16:65. doi: 10.1186/s12920-023-01491-1 (PMC10061865; doi:10.1186/s12920-023-01491-1)
Supplement: Supplementary file 1 — Additional file 1. Table S1. Lists of genes contained within the genomic imbalances. Table S2. Genes that may contribute to the patients’ phenotypes. [file 12920_2023_1491_MOESM1_ESM.xls]

## Sheet: Supplemental Table 1
Supplemental Table 1
List of Curated RefSeq Genes contained within the genomic imbalances (obtained from UCSC Genome Browser)
Genes in 10p gain:		38 genes		Genes in 4q loss:		96 genes
		ZMYND11				LOC100506107
		DIP2C				LOC100506122
		MIR5699				MIR6082
		PRR26				LOC441052
		LARP4B				GALNTL6
		LOC101927762				LOC101928314
		GTPBP4				LOC101930370
		IDI2				GALNT7
		IDI2-AS1				MIR548T
		IDI1				HMGB2
		WDR37				SAP30
		LINC00200				SCRG1
		ADARB2				HAND2
		ADARB2-AS1				HAND2-AS1
		LINC00700				LOC101928509
		MIR6072				FBXO8
		LINC00701				CEP44
		LOC105376351				MIR4276
		PFKP				HPGD
		SNORD142				GLRA3
		PITRM1				LOC101928551
		PITRM1-AS1				ADAM29
		LOC105376360				GPM6A
		KLF6				LOC101928590
		LOC105376365				WDR17
		MIR6078				SPATA4
		LOC101927964				ASB5
		LINC00702				SPCS3
		LINC00703				VEGFC
		LINC00704				NEIL3
		LINC00705				AGA
		AKR1E2				LINC01098
		AKR1C6P				LINC01099
		AKR1C1				LINC00290
		AKR1C2				LOC90768
		AKR1C3				MIR1305
		AKR1C8P				TENM3
		AKR1C4				DCTD
						FAM92A1P2
						WWC2-AS2
						WWC2
						WWC2-AS1
						CLDN22
						CLDN24
						CDKN2AIP
						LOC389247
						ING2
						RWDD4
						TRAPPC11
						STOX2
						ENPP6
						LOC728175
						LOC102723766
						IRF2
						LVCAT8
						CASP3
						PRIMPOL
						CENPU
						ACSL1
						SLED1
						MIR3945HG
						MIR3945
						LINC01093
						MIR4455
						HELT
						SLC25A4
						CFAP97
						SNX25
						LRP2BP
						ANKRD37
						UFSP2
						C4orf47
						CCDC110
						LOC105377590
						PDLIM3
						SORBS2
						TLR3
						FAM149A
						FLJ38576
						CYP4V2
						KLKB1
						F11
						F11-AS1
						MTNR1A
						FAT1
						LOC339975
						LOC100506272
						ZFP42
						TRIML2
						TRIML1
						LINC01060
						LINC01262
						LOC105379514
						LINC01596
						FRG1
						FRG2

## Sheet: Supplemental Table 2
Supplemental Table 2. Genes that may contribute to phenotypes of patients 1 and 2
Gene	Chromosome	OMIM ID	Gene description	Gene product function	Relation to patient phenotype
HAND2	4	602407	Heart and neural crest derivatives-expressed 2	Encodes a helix-loop-helix transcription factor that regulates several cell types during embryonic development. Essential for cardiac morphogenesis, particularly for the formation of the right ventricle and of the aortic arch arteries. Required for vascular development and regulation of angiogenesis, possibly through a VEGF signaling pathway. Deletions of HAND2 have been associated with congenita…	Cardiac defects in patient 1 with a 4q deletion.
HPGD	4	601688	15-hydroxyprostaglandin dehydrogenase	Encodes 15-hydroxyprostaglandin dehydrogenase (15-PGDH), the primary enzyme regulating prostaglandinE2(PGE2) metabolism. Pgdh-/- mice die between 12 and 48 hours of life because of patent ductus arteriosus leading to congestive heart failure. [Coggins et al]	Cardiac defects in patient 1 with a 4q deletion.
GPM6A	4	601275	Glycoprotein M6A	Involved in neuronal differentiation, including differentiation and migration of neuronal stem cells. Plays a role in neuronal plasticity and is involved in neurite and filopodia outgrowth, filopodia motility and probably synapse formation. Knockdown of M6a with small interfering RNA decreased filopodia number and reduced the density of synaptophysin (SYP; 313475) clusters. Data is lacking, but T…	Developmental delay and intellecutal disability in both patients.
GLRA3	4	600421	Glycine receptor, Alpha-3 subunit	Encodes the alpha-3 subunit of the neuronal glycine receptor, a ligand-gated chloride channel composed of ligand-binding alpha and structural beta polypeptides. Two transcripts are found to be widely distributed throughout the human central nervous system. Knockout mice have been found to lack the inhibition of glycinergic neurotransmission by prostaglandin E2 and showed a reduction in pain sensi…	Developmental delay and intellecutal disability in both patients.
ZMYND11	10	608668	Zinc finger MYND domain-containg protein 11	Chromatin reader that specifically recognizes and binds histone H3.3 trimethylated at Lys-36 (H3.3K36me3) and regulates RNA polymerase II elongation. Loss-of-function variants in this gene have been identified in patients with autism spectrum disorders, intellectual disability, aggression, complex neuropsychiatric features, and dysmorphic features. [16]	Developmental delay, intellecutal disability, behavioral problems and dysmorphic features in our patient 2 with a 10p deletion.
DIP2C	10	611380	Disco interacting protein 2 homolog C	Unknown function. Has moderate expression in all adult and fetal tissues and specific adult brain regions examined except lung and pancreas, where expression was low. DeScipio et al suggested that ZMYND11 and/or DIP2C haploinsufficiency contribute to the clinical features associated with the 10p15 deletions in their cohort. [15]	Cognitive/behavioral/developmental differences, speec and motor delay, and craniofacial dysmorphism in our patient 2 with 10p deletion.
